# Supplementary material for: CFTR Deletion in Mouse Testis Induces VDAC1 Mediated Inflammatory Pathway Critical for Spermatogenesis
Source: PLoS One. 2016 Aug 2;11(8):e0158994. doi: 10.1371/journal.pone.0158994 (PMC4970767; doi:10.1371/journal.pone.0158994)
Supplement: S1 Table — (XLS) [file pone.0158994.s002.xls]

## Sheet: Sheet1
Table1
The primer sequences
AKAP4 F	CAG ACT CAC TGG CCA AGG ATC T
AKAP4 R	CTT TGC CCT TCG CTT GTT G
MSY1 F	TTG GAG CTG AAG ACC TTA AGT GC
MSY1 R	TGT GCA ATG ATA ATG CAG ATA GTT CT
TB-RBP F	GAT TCT TGG CAT TGA ACC AGA TC
TB-RBP R	CCT GAG AGA TAA TCT TCC ACA TCC A
Cyclin A1 F	TCT GGA AGC TGA CCC GTT CT
Cyclin A1 R	CAG GCA AGG CAC AAT CTC ATT
Acrosin F	CTG TCT TTT GCT CGG CGT CT
Acrosin R	CAA ACG TGG AGA AGC GGT AGT
Mouse
IL-1 F	TCG CTC AGG GTC ACA AGA AA
IL-1 R	CCA TCA GAG GCA AGG AGG AA
TNf-αF	CAT CTT CTC AAA ATT CGA GTG ACA A
TNf-αR	TGG GAG TAG ACA AGG TAC AAC CC
Human
IL-6 F	GAA AGC AGC AAA GAG GCA CTG
IL-6 R	GCA AGT CTC CTC ATT GAA TCC
TNF-αF	CTG CTG CAC TTT GGA GTG AT
TNF-αR	AGA TGA TCT GAC TGC CTG GG
